# Supplementary material for: A Multilayered GaAs IPD Resonator with Five Airbridges for Sensor System Application
Source: Micromachines (Basel). 2024 Mar 8;15(3):367. doi: 10.3390/mi15030367 (PMC10972498; doi:10.3390/mi15030367)
Supplement: Supplementary file 1 [file micromachines-15-00367-s001.zip]

Archive with 1 entries (1 files):
- micromachines-2872985-supplementary.pdf
